# Supplementary material for: Early-adulthood spike in protein translation drives aging via juvenile hormone/germline signaling
Source: Nat Commun. 2023 Aug 18;14:5021. doi: 10.1038/s41467-023-40618-x (PMC10439225; doi:10.1038/s41467-023-40618-x)
Supplement: Supplementary file 4 — Supplementary Data 1 [file 41467_2023_40618_MOESM4_ESM.xlsx]

## Sheet: Notes
Early-life protein translation spike drives aging via juvenile hormone/germline signaling
Harper S. Kim, Danitra J. Parker, Madison M. Hardiman, Erin Munkácsy, Aric N. Rogers, Yidong Bai, Steven N. Austad, James A. Mobley, and Andrew M. Pickering
Supplementary Table 1. Proteomic analyses. a. List of all the proteins significantly upregulated during early-adulthood (from day 0 to day 2) in Triton X-100 soluble fractions. Proteins highlighted in yellow were previously shown to be important for reproduction and/or gametogenesis. b. List of all the proteins significantly downregulated during early-adulthood (from day 0 to day 2) in Triton X-1…

## Sheet: Table 1a
Up-regulated proteins
Proteins	q value	log2 (Fold Change)
Vitellogenin-1	<0.000001	8.41005
Fatty acid synthase 1, isoform C	4.4e-05	2.69829
Apolipophorin	4.82e-05	2.74169
Vitellogenin-2	7.34999e-05	5.60993
Fatty acid synthase 3	0.00012	7.08139
Aconitate hydratase, mitochondrial	0.000128	1.28489
CG5665, isoform B	0.000671	3.95402
Stretchin-Mlck, isoform R	0.000869	1.00877
RH27654p	0.001329	1.55464
Calcium-transporting ATPase	0.001446	1.19506
Trailer hitch, isoform C	0.001654	4.5115
ATP-dependent 6-phosphofructokinase	0.00172	1.38425
FI24283p1	0.001806	1.10427
IP13278p	0.001893	5.12121
ATP synthase subunit d, mitochondrial	0.002351	0.992615
Sodium/potassium-transporting ATPase subunit beta-1	0.002351	2.21
Probable citrate synthase, mitochondrial	0.002402	0.667233
CG5214	0.003679	1.07615
CG9436	0.00377	1.96304
NADH-ubiquinone oxidoreductase 75 kDa subunit, mitochondrial	0.004423	0.905482
Cuticular protein 49Ab	0.004807	1.45767
LD31474p	0.005095	2.04509
CG9090, isoform A	0.005915	1.68799
Chorion peroxidase	0.006745	5.52468
Importin subunit alpha	0.006745	4.56299
RE25356p	0.006995	2.46355
Pyruvate kinase	0.007151	0.943247
CG5028, isoform A	0.007477	1.04885
CG9512, isoform A	0.007946	4.50199
Putative ATP-dependent RNA helicase me31b	0.007946	5.49228
CG9674, isoform A	0.008022	1.15918
Probable pseudouridine-5'-phosphatase	0.00854	2.7456
Enolase	0.009379	2.7456
LD21576p	0.009496	2.74648
Peroxiredoxin 3	0.009496	0.902999
SD13191p	0.009496	1.60081
GM12270p	0.009592	1.44295
Odorant binding protein 19d	0.009592	2.71398
Alpha-mannosidase	0.010099	7.08917
Probable phosphorylase b kinase regulatory subunit alpha	0.012204	4.0106
SD05601p	0.013287	1.3758
BcDNA.GH08860	0.013644	1.44094
Cytochrome P450 4g1	0.014891	1.28215
GH12815p	0.015937	4.69813
FI20123p1	0.016474	1.86652
Neural conserved at 73EF, isoform I	0.016677	0.837355
Putative vitellogenin receptor	0.016807	2.15577
Tenzing norgay, isoform C	0.017103	1.10342
Kazachoc, isoform D	0.017523	2.62894
MICOS complex subunit Mic60	0.018931	0.91181
Fatty acid synthase 2, isoform A	0.019221	1.47681
Acetyl-CoA carboxylase, isoform A	0.019963	1.49539
Inositol-3-phosphate synthase	0.022186	5.41209
40S ribosomal protein S6	0.023773	1.30358
GH15296p	0.023984	0.713642
LD20211p	0.024575	0.723322
Protein phosphatase 2A at 29B, isoform D	0.027034	0.926875
Otefin	0.028288	2.47321
FK506-binding protein 59	0.029631	1.82096
CG1907	0.02975	2.3806
60S ribosomal protein L18	0.029793	1.33973
CG4847, isoform D	0.029943	2.11319
ATP synthase subunit O, mitochondrial	0.033554	1.33827
Sodium/potassium-transporting ATPase subunit alpha	0.036208	0.785267
GH01576p	0.036208	1.3951
DNA replication licensing factor Mcm3	0.037231	4.68077
Lamin-B receptor	0.037338	3.65884
Neither inactivation nor afterpotential protein C	0.038233	0.743124
NADH dehydrogenase [ubiquinone] 1 alpha subcomplex subunit 8	0.038675	2.10017
Histone H1	0.039105	2.06097
Stretchin-Mlck, isoform S	0.0396	0.903944
Activity-regulated cytoskeleton associated protein 1	0.039844	3.6366
FI07923p	0.040362	1.331
LP12301p	0.042484	2.86046
DNA replication licensing factor Mcm2	0.042714	5.28217
Elongation factor 2	0.042714	0.70175
Protein cup	0.044866	6.21738
BcDNA.GH06717	0.044866	3.41734
Glycogen phosphorylase	0.045182	0.633676
LD46083p	0.045299	0.602634
Stretchin-Mlck, isoform T	0.045299	1.17283
Stretchin-Mlck, isoform U	0.045299	1.17283
Cytochrome b5-related protein	0.046644	4.83643
GH08474p	0.04901	0.922499
Gamma-aminobutyric acid transaminase, isoform A	0.04901	1.1492
IGF-II mRNA-binding protein	0.04901	4.20364

## Sheet: Table 1b
Down-regulated proteins
Proteins	q value	log2 (Fold Change)
Larval serum protein 1 beta chain	<0.000001	-10.2547
Larval serum protein 1 gamma chain	<0.000001	-10.0283
Uncharacterized protein	<0.000001	-8.03459
Fat body protein 2	4e-06	-8.31855
Larval serum protein 1 alpha chain	7e-06	-8.99782
Fat-body protein 1	7e-06	-10.2975
Muscle-specific protein 300 kDa, isoform G	3.2e-05	-1.85895
Circadian clock-controlled protein	3.3e-05	-6.61378
Uncharacterized protein, isoform R	4.4e-05	-5.36277
Cheerio, isoform M	4.4e-05	-0.9825
Uncharacterized protein, isoform A	7.9e-05	-2.50144
Short stop, isoform H	7.9e-05	-2.42699
LD07162p	0.000118	-4.72235
Chitinase-like protein Idgf4	0.000118	-1.86353
Heat shock protein 23	0.000253	-2.9821
Glucosamine-6-phosphate isomerase	0.000278	-3.32034
CG9953	0.000566	-4.12149
Larval serum protein 2	0.000568	-6.47893
Procollagen lysyl hydroxylase, isoform A	0.000589	-4.49034
FI07231p	0.000613	-1.89314
Cuticular protein 66D	0.000613	-5.72392
Muscle-specific protein 300 kDa, isoform D	0.001329	-1.52302
Eukaryotic translation initiation factor 4G, isoform B	0.001336	-2.02179
SD06635p	0.001483	-5.34626
Regucalcin, isoform D	0.001672	-1.31611
Odorant-binding protein 99b	0.002351	-2.88619
CathD	0.002351	-1.553
Uninflatable, isoform B	0.002351	-2.58469
Lipid storage droplets surface-binding protein 1	0.002351	-4.43559
Ornithine aminotransferase, mitochondrial	0.00255	-2.9626
Muscle-specific protein 20	0.003076	-0.98072
CG1674, isoform E	0.003679	-4.54775
CG7997, isoform A	0.00368	-5.62057
Cuticular protein 100A	0.00377	-3.95678
Aminopeptidase	0.00377	-4.59915
Scribbled, isoform Q	0.004076	-4.36105
Beta-alanine synthase	0.004423	-2.86114
Angiotensin-converting enzyme	0.004423	-5.22033
Chitinase-like protein CG5210	0.004807	-2.55913
SD10334p	0.00482	-3.22834
Fondue, isoform B	0.005095	-3.09151
Microtubule-associated protein 205, isoform B	0.006189	-3.19692
Probable cytochrome P450 6a20	0.006745	-4.13801
LD31571p	0.006745	-3.97023
CG8927, isoform C	0.00684	-2.84691
Transcription factor BTF3	0.007946	-2.74796
CG5590	0.009379	-1.11563
Cuticular protein 64Ac	0.009592	-5.76361
O-GlcNAcase	0.0102	-3.87171
GH12877p	0.010215	-0.66941
Annexin B9	0.01199	-1.18172
RE29555p	0.014311	-0.89381
Glutathione S transferase O3	0.016677	-2.337
Uncharacterized protein	0.017103	-1.261
Probable peroxisomal acyl-coenzyme A oxidase 1	0.017577	-4.27211
3-hydroxyacyl-CoA dehydrogenase type-2	0.018931	-0.83518
Protein windbeutel	0.019494	-2.7088
Hemolectin	0.019963	-2.25639
RE67096p	0.021539	-3.23984
Uncharacterized protein, isoform E	0.022691	-4.29057
MIP21378p	0.023175	-1.42792
Vinculin	0.023366	-1.09577
RH04334p	0.023366	-3.72413
Cuticular protein 64Ad	0.023773	-5.49589
Ferritin	0.02975	-0.59239
RH10422p	0.030645	-3.56302
Serine hydroxymethyltransferase	0.032251	-1.02623
FI16115p1	0.034882	-4.55092
LD37574p	0.035262	-1.7586
Alpha-mannosidase	0.035752	-1.78827
Dihydropteridine reductase	0.035753	-1.84857
Uncharacterized protein, isoform A	0.036208	-1.08242
Thiolase	0.038112	-1.21651
GM04779p	0.038233	-3.43611
Beta-galactosidase	0.038233	-3.66979
Uncharacterized protein, isoform B	0.039105	-3.75182
Protein Turandot A	0.039105	-2.88507
Acyl-coenzyme A oxidase	0.0396	-4.27211
Papilin	0.039844	-1.30929
Superoxide dismutase [Cu-Zn]	0.040362	-2.79059
Extended synaptotagmin-like protein 2 ortholog, isoform B	0.040362	-2.53009
39S ribosomal protein L10, mitochondrial	0.040362	-2.8097
CG9914, isoform A	0.041297	-0.86805
Cytochrome P450 9b2	0.041297	-3.68662
Aminomethyltransferase	0.041395	-3.56081
LD36273p	0.04194	-3.83281
CG7322, isoform A	0.043675	-1.5306
CG8602, isoform A	0.044866	-3.93008
Myosin heavy chain, non-muscle	0.044866	-0.52606
Upheld, isoform O	0.044866	-1.19991
Gasp, isoform B	0.045182	-5.79501
Uncharacterized protein	0.04538	-0.96802
GEO12084p1	0.045515	-2.16889
GH06691p	0.047004	-3.74963
Cuticular protein 64Aa	0.047004	-6.19442
Crystallin, isoform A	0.048971	-2.69103
CG9629	0.049857	-1.99264
Peptidylprolyl isomerase	0.049857	-1.56678

## Sheet: Table 1c
Up-regulated proteins
Proteins	q value	log2 (Fold Change)
Larval serum protein 1 gamma chain	8.8e-05	7.68065
Larval serum protein 1 beta chain	0.000142	8.48335
Larval serum protein 1 alpha chain	0.000341	6.39405
Fat body protein 2	0.001307	6.88418
Fat-body protein 1	0.001991	8.53295
CG9629	0.00831	2.1519
Chloride intracellular channel, isoform A	0.008516	2.69821
Heat shock 70 kDa protein cognate 5	0.00928	1.11093
Acyl-coenzyme A oxidase	0.021207	4.61287
LP12301p	0.02153	1.36523
Succinate dehydrogenase [ubiquinone] flavoprotein subunit, mitochondrial	0.022279	1.44617
Ade5, isoform B	0.024538	1.68761
Upheld, isoform N	0.024748	3.01612
Down-regulated proteins
Proteins	q value	log2 (Fold Change)
Vitellogenin-1	4e-06	-4.07259
Apolipophorin	2.3e-05	-3.80821
Vitellogenin-2	0.000104	-3.05235
Rasputin	0.001593	-3.01802
Heat shock protein 27	0.001593	-2.91959
CG9674, isoform A	0.003556	-1.73337
Microtubule-associated protein futsch	0.00473	-2.22254
GH01576p	0.006378	-3.78279
MIP21378p	0.006428	-2.38018
Fondue, isoform B	0.006777	-4.45193
Sodium/potassium-transporting ATPase subunit	0.00928	-2.13593
GM12270p	0.009881	-2.57144
Trailer hitch, isoform C	0.011619	-3.1796
Otefin	0.01186	-4.03838
Importin subunit alpha	0.013377	-5.37638
LD15904p	0.016451	-4.80806
NADH dehydrogenase (Ubiquinone) B14.7 subunit	0.016451	-5.12772
Chorion peroxidase	0.016451	-6.30835
Cuticular protein 49Ab	0.016451	-1.73723
CG1907	0.016451	-2.97447
Uroporphyrinogen decarboxylase	0.030601	-3.26116
Nucleoporin 358kD, isoform A	0.030601	-2.128
Fatty acid synthase 2, isoform A	0.030601	-1.02396
Nucleoprotein TPR	0.034086	-3.1219
IP07570p	0.036642	-3.18835
Heat shock protein 26	0.038348	-1.82213
60S ribosomal protein L18	0.041165	-1.97301

## Sheet: Table 1d
Down-regulated proteins
Proteins	q value	log2 (Fold Change)
Apolipophorins	6e-06	-3.85444
Vitellogenin-1	1.85e-05	-2.35582
Elongation factor Tu	5.7e-05	-4.33138
Vitellogenin-2	7.16991e-05	-2.22124
FI24283p1	9.3e-05	-3.13954
60 kDa heat shock protein, mitochondrial	9.3e-05	-4.75786
Probable medium-chain specific acyl-CoA dehydrogenase, mitochondrial	9.3e-05	-4.9388
NADH dehydrogenase [ubiquinone] 1 alpha subcomplex subunit 8	0.00015	-3.46763
CG7920, isoform A	0.000185	-2.52853
Ferritin	0.000185	-3.87368
LD31474p	0.000219	-2.44091
Triosephosphate isomerase	0.000231	-3.06203
CG5214	0.000406	-2.53539
Dihydrolipoyl dehydrogenase	0.000487	-2.09658
Fructose-bisphosphate aldolase	0.000487	-2.10332
Aconitate hydratase, mitochondrial	0.000487	-2.87935
Pyruvate kinase	0.000722	-2.18604
NADH dehydrogenase [ubiquinone] flavoprotein 1, mitochondrial	0.000722	-3.15978
Gelsolin	0.000797	-3.04149
Ryanodine receptor, isoform G	0.000953	-2.3861
GH08474p	0.000975	-3.0771
Neural conserved at 73EF, isoform I	0.001242	-5.40463
Uncharacterized protein, isoform A	0.001273	-3.10865
Arginine kinase, isoform E	0.00141	-2.44245
Putative uncharacterized protein	0.001717	-5.17777
Sodium/potassium-transporting ATPase subunit alpha	0.00212	-2.28485
Protein disulfide-isomerase	0.002361	-1.90983
Fatty acid bindin protein, isoform B	0.002361	-2.11976
Phosphoglycerate kinase	0.002361	-2.03511
Peptidoglycan-recognition protein SB1	0.002361	-5.34241
Nucleosome remodeling factor-38kD, isoform C	0.002361	-4.25635
GEO07291p1	0.002365	-4.94725
Malate dehydrogenase	0.002419	-4.36769
Adenosylhomocysteinase	0.002419	-3.78693
AT02348p	0.002419	-1.71383
Heat shock 70 kDa protein cognate 3	0.002419	-4.146
Pol protein	0.002713	-3.79331
Chitinase-like protein Idgf4	0.003062	-5.79682
Protein 4.1 homolog	0.00316	-1.55785
LP10861p	0.003196	-3.49773
40S ribosomal protein S3	0.003406	-2.77699
CG5028, isoform A	0.003493	-2.45631
Cuticular protein 72Ec	0.003655	-2.16254
LD46083p	0.003726	-3.22369
GH15296p	0.003726	-1.59909
Thiolase	0.003804	-3.03972
GM10015p	0.003824	-2.29272
NADH-ubiquinone oxidoreductase 75 kDa subunit, mitochondrial	0.00449	-2.90587
Stretchin-Mlck, isoform R	0.00449	-0.62254
3-hydroxyacyl-CoA dehydrogenase type-2	0.00449	-4.67261
GEO08227p1	0.004692	-4.17292
Eukaryotic initiation factor 4A	0.004823	-2.60111
Probable methylmalonate-semialdehyde dehydrogenase [acylating], mitochondrial	0.004985	-4.16966
Enolase	0.004985	-1.82082
Aspartate aminotransferase	0.005103	-5.90219
Probable citrate synthase, mitochondrial	0.005103	-1.75256
Profilin	0.005103	-4.15138
Catalase	0.005442	-2.4652
GM23292p	0.005442	-4.27609
Pyruvate carboxylase	0.005486	-5.56634
LD47962p	0.00566	-2.29185
NADH dehydrogenase [ubiquinone] 1 alpha subcomplex subunit 10, mitochondrial	0.005747	-4.07045
ATP synthase subunit O, mitochondrial	0.005872	-1.86916
RH27654p	0.006171	-3.70451
RE71279p	0.006258	-4.13466
GH12877p	0.006278	-1.44272
Microtubule-associated protein futsch	0.006452	-3.04224
Glutamate dehydrogenase, mitochondrial	0.006505	-2.10674
Transferrin	0.006505	-4.23152
Heat shock 70 kDa protein cognate 4	0.006617	-2.31713
Succinate--CoA ligase [ADP-forming] subunit beta, mitochondrial	0.006737	-1.91549
ATP synthase subunit b, mitochondrial	0.006826	-2.10244
Rhea, isoform B	0.007492	-0.83183
CG9485, isoform B	0.007492	-2.95005
Serine hydroxymethyltransferase	0.007742	-4.80505
Cytochrome b5	0.009111	-3.93893
Immune-induced peptides	0.009504	-4.22144
26S proteasome non-ATPase regulatory subunit 11	0.009641	-4.15165
Cheerio, isoform M	0.009817	-4.50749
Electron transfer flavoprotein-ubiquinone oxidoreductase, isoform A	0.010026	-4.11916
Antibacterial peptide attacin A	0.01027	-4.96113
MICOS complex subunit	0.01027	-2.62556
CG8844 protein	0.010341	-3.83661
Nascent polypeptide-associated complex subunit alpha	0.010341	-1.82612
CG8258	0.010543	-3.59169
Probable elongation factor 1-beta	0.010543	-2.43237
40S ribosomal protein S19a	0.010663	-2.2182
Amphiphysin	0.010936	-3.97914
40S ribosomal protein S20	0.011035	-1.35397
Lamin-B receptor	0.011035	-3.79355
EG:152A3.7 protein	0.011377	-2.48261
Proteasome subunit alpha type-7-1	0.011377	-2.74777
NADH dehydrogenase (Ubiquinone) SGDH subunit, isoform A	0.01141	-1.79151
Glycerol-3-phosphate dehydrogenase	0.01141	-2.68815
CG9812, isoform B	0.012524	-5.67479
Malic enzyme	0.012524	-2.2576
Alcohol dehydrogenase	0.012524	-1.69839
Tiggrin	0.012524	-3.34791
Serine protease inhibitor 77Ba	0.012524	-3.59359
ATP synthase, delta subunit, isoform A	0.012538	-1.77925
HL08109p	0.012798	-5.65208
NADH dehydrogenase [ubiquinone] iron-sulfur protein 6, mitochondrial	0.01332	-4.71384
Ferritin	0.013629	-2.65467
CG8036, isoform B	0.016767	-3.19442
GH10112p	0.018511	-5.08536
Cytochrome b5-related protein	0.018511	-4.12544
LD37574p	0.019172	-3.19851
Peptidyl-prolyl cis-trans isomerase	0.019172	-1.51182
Elongation factor 1-gamma	0.019172	-2.98813
LD43650p	0.019175	-4.88327
Aspartyl-tRNA synthetase, isoform A	0.019702	-4.13872
Succinate dehydrogenase [ubiquinone] flavoprotein subunit, mitochondrial	0.019931	-2.38158
Phosphate transporter	0.020748	-3.69804
Muscle-specific protein 300 kDa, isoform G	0.020748	-1.39079
RH06366p	0.020792	-1.79471
ATP synthase subunit d, mitochondrial	0.021249	-2.18249
Annexin B9	0.021741	-3.36182
Uncharacterized protein, isoform G	0.021793	-5.47499
Uncharacterized protein, isoform A	0.021959	-4.8282
Flotillin 2, isoform L	0.022338	-1.15795
Retinin	0.02286	-1.95921
Spectrin beta chain	0.022889	-0.68136
CG2233	0.023149	-1.59532
Muscle-specific protein 20	0.023814	-2.02436
Proline dehydrogenase 1, mitochondrial	0.023961	-2.82877
Transcription factor BTF3	0.024155	-2.38499
60S ribosomal protein L18	0.024557	-2.2829
Peroxiredoxin 3	0.024557	-4.21496
BcDNA.GH02431	0.025323	-3.19586
AT21758p	0.025787	-1.97869
DnaJ-like-2, isoform A	0.025787	-3.65098
LD30155p	0.025823	-1.8866
IGF-II mRNA-binding protein	0.025975	-3.90092
FACT complex subunit Ssrp1	0.025988	-2.97593
Vago, isoform B	0.026293	-3.9992
Heat shock protein 27	0.028742	-2.60394
Reticulon-like protein	0.028742	-3.41032
CG7033	0.028913	-3.5374
Ferrochelatase, mitochondrial	0.029581	-4.49407
26-29kD-proteinase	0.02994	-4.37674
SD19625p1	0.030393	-1.2722
DI01187p	0.030393	-3.47495
60S ribosomal protein L22	0.030573	-1.7072
SD23103p	0.031059	-1.25782
40S ribosomal protein S6	0.031059	-2.70135
MIP15314p	0.031062	-2.96169
Heat shock protein 22	0.031887	-5.69719
Glycogen phosphorylase	0.031887	-4.12209
Uncharacterized protein, isoform A	0.031958	-3.10865
GH02216p	0.034704	-4.30971
CG4598, isoform A	0.034704	-3.46973
1,4-Alpha-Glucan branching enzyme	0.034704	-3.48587
60S acidic ribosomal protein P0	0.035905	-1.4148
SAM50-like protein CG7639	0.036379	-3.65751
IP06777p	0.036969	-2.8173
Crystallin, isoform A	0.036969	-1.03343
Aldehyde dehydrogenase	0.037924	-2.17819
Trehalose 6-phosphate phosphatase	0.038408	-4.68606
Proteasome subunit beta type	0.040414	-3.50518
LD46344p	0.040982	-3.90771
Glutamine synthetase 1, mitochondrial	0.040982	-3.93221
CG6543, isoform A	0.041259	-3.54854
Calcium-transporting ATPase	0.041413	-2.66157
NADH dehydrogenase (Ubiquinone) B14.7 subunit	0.041413	-2.26945
CG1468	0.041775	-2.87793
Sallimus, isoform Q	0.041782	-0.35756
40S ribosomal protein S10b	0.041782	-3.45835
Heat shock protein 26	0.042335	-4.28612
Coiled-coil-helix-coiled-coil-helix domain containing 3	0.04258	-2.49258
FI01422p	0.044112	-5.799
LD25561p	0.044366	-2.4114
Serine/threonine-protein phosphatase	0.045156	-3.69452
LD45324p	0.046837	-1.54664
CG6028	0.047776	-4.419
Uncharacterized protein, isoform A	0.047776	-2.2351
CG9090, isoform A	0.047805	-2.11686
Elongation factor 2	0.047805	-4.73429
Cytochrome b	0.048199	-3.30482
Putative ATP-dependent RNA helicase me31b	0.049048	-6.21704
Glutathione S-transferase D1	0.0495	-4.89053
