# Supplementary material for: Early-adulthood spike in protein translation drives aging via juvenile hormone/germline signaling
Source: Nat Commun. 2023 Aug 18;14:5021. doi: 10.1038/s41467-023-40618-x (PMC10439225; doi:10.1038/s41467-023-40618-x)
Supplement: Supplementary file 6 — Source Data [file 41467_2023_40618_MOESM6_ESM.xlsx]

## Sheet: Fig. 1a
Fig. 1a
Methionine incorporation
Age	0	2	4	10	15	30	40	50	60
	16.8762	102.065	86.3783	85.3985	52.3005	53.0843	29.1423	33.5392	55.5927
	28.0559	86.227	94.6634	67.9035	57.9144	58.936	41.7625	66.9237	29.0048
	15.807	111.708	83.4836	78.3579	49.8654	49.1136	70.8256	55.995	41.0783
Puromycin incorporation
Age	0	2	4	10	15	40	50	60
	28.0383	131.652	79.7428	70.6688	47.6714	50.7073	16.5354	23.8239
	37.8369	90.7025	97.9688	97.2446	48.1833	62.7767	39.577	41.1809
	41.6359	90.6453	97.2068	91.8316	37.4638	40.269	33.4247	18.4804
In vitro translation
Age		0			2			15
Time	0	0	0	0	0	0	0	0	0	0
	5	0.1	0.08	0.14	0.21	0.18	0.17	0.1	0.13	0.15
	10	0.15	0.05	0.2	0.6	1.8	0.65	0.3	0.5	0.1
	15	0.6	0.8	0.5	1.5	1.8	1.4	0.8	1	0.5
	20	1.2	1.5	1.8	5.1	7	3	1.4	1.9	2
	25	2	2.3	2.6	13	16	10.5	3.1	3.7	3.7
	30	2.9	3.2	3.4	21.6	25	18	4.8	5.5	5.9
	35	4.5	3.6	5.9	25.5	27.5	35	6.9	6.2	8.9
	40	6	4	8	41	35	43	9	7	11
	45	6.8	4.5	7.5	41.2	42	44	10	9	11.5
	50	8	6.2	7	42	43.4	44.6	11	11.2	12
	55	8.1	6.25	7.1	42.1	43.5	44.7	11.2	11.4	11.8
	60	8.2	6.3	7.4	41.8	43.7	44.6	11.5	11.8	12
	65	8.22	6.35	7.5	41.9	43.55	44.7	11.6	11.9	12.2
	70	8.2	6.5	7.4	42	43.3	44.8	11.7	12.2	12.3

## Sheet: Fig. 1b
Fig. 1b
		Vehicle			CHX
Days	0	10.2251	8.56928	6.64893	10.2251	8.56928	6.64893
	2	98.312	114.997	98.018	8.44455	9.78794	9.68802
	4	113.028	109.487	66.1586	18.2925	20.6475	20.3885
	15	16.9908	17.5394	11.102	23.4135	23.4324	24.3313

## Sheet: Fig. 1d
Fig. 1d
# subjects at risk
Days of Adulthood	Vehicle	Whole Adulthood CHX	Early Adulthood CHX	Late Adulthood CHX
0	230	232	232	230
2	230	232	232	230
4	230	232	232	230
6	227	232	232	228
8	227	229	232	228
10	227	227	230	228
12	227	227	230	228
14	227	227	230	228
16	227	227	230	228
18	227	227	230	228
20	224	227	230	225
22	222	226	229	224
24	221	226	228	223
26	220	226	225	222
29	216	225	224	221
31	215	224	223	217
33	212	224	223	213
36	207	224	223	208
38	198	222	222	193
40	192	220	218	182
43	174	218	214	162
45	136	217	213	128
47	120	211	208	110
50	102	203	205	87
52	78	196	201	61
54	61	183	195	49
56	47	173	187	38
58	22	150	176	22
60	17	123	163	13
62	12	105	147	7
64	7	91	132	4
66	4	75	111	2
68	3	58	91	1
70	1	33	68	0
72	0	28	54	0
74	0	22	36	0
76	0	18	27	0
78	0	6	19	0
80	0	2	7	0
82	0	1	5	0
84	0	0	3	0
86	0	0	2	0
89	0	0	1	0

## Sheet: Fig. 1e
Fig. 1e
Young
	Vehicle									CHX
Dark	0.366667	0.388889	0.625	0.277778	0.366667	0.297222	0.208333	0.194444		0.472222	0.361111	0.347222	0.319445	0.402778	0.294444	0.180556	0.397222
Light	4.56272	4.3405	4.69176	4.17742	4.76523	4.24014	3.76344	3.45699		5.33154	3.39785	4.3638	3.48208	4.55197	4.92294	4.99642	3.54659
Old
	Vehicle									CHX
Dark	0.10125	0.0115655	0.062083	0.010417	0.020833	0.011429	0.001	0.0017857		0.425	0.51	0.425	0.535	0.425	0.41	0.43	0.475
Light	0.484898	0.189796	0.247449	0.202624	0.18012	0.25013	0.22123	0.27132		3.66071	4.08418	5.82041	4.37704	4.92449	3.70255	4.47041	4.02296

## Sheet: Fig. 1f
Fig. 1f
Odor choice (%)		Negative Odor				Undecided				Positive Odor
Young vehicle	Naïve	54	56	58	52	4	6	6	6	42	38	36	42
	Trained	26	28	30	30	4	4	4	6	70	68	66	64
Young CHX	Naïve	56	52	60	54	4	4	2	4	40	44	38	42
	Trained	20	28	32	22	4	6	4	6	76	66	64	72
Old vehicle	Naïve	54	56	48	50	8	10	12	8	38	34	40	42
	Trained	50	48	42	38	10	14	12	16	40	38	46	46
Old CHX	Naïve	56	52	54	50	4	6	10	8	40	42	36	42
	Trained	20	26	30	24	4	8	10	6	76	66	60	70

## Sheet: Fig. 1g
Fig. 1g
Smuf (%)		Vehicle										CHX
	10	0	4.167	0	0	0	0	0	0	0	4	0	0	4.348	0	0	4.167	4.348	0	0	0
	20	4.167	0	0	0	0	0	0	4.167	0	0	0	0	0	0	0	0	0	0	0	0
	30	4.762	4.348	4.545	5.556	0	0	0	0	4.762	4.348	0	0	0	0	0	0	0	0	0	0
	40	33.33	35.71	33.33	16.67	21.05	5	16.67	16.67	6.667	0	0	0	0	0	0	0	0	0	0	0
	50	60.0124	70.4209	100	50	33	60	68	90	70	65	0	0	0	0	0	0	0	0	0	0

## Sheet: Fig. 1h
Fig. 1h
		Vehicle										CHX
	5	17.75	20.75	25.75	19.75	15.2778	29	25.25	24.25	19.75	18.25	1.5	5.5	3	4.25	6.25	6	6	5	4.5	2.5
	10	42.5	38	34.375	34.5	34.25	37.7778	40.2	39.5	29.5	38	5	2	5	2	2	5.75	3	2	3.5	4
	15	18	12.8125	23.25	23.0556	17.7778	17.5	20	18.5	17.9	18.8	1	2.25	2.25	3	3.25	2.77778	3	2	2.5	2
	20	11.25	12.25	9.72222	17.7778	6.11111	12.1875	12.25	10.5	11.5	11.5	1.25	5	4.5	5.25	6.25	3.88889	5	4	4.4	3
	25	4.5	9.5	4.44444	2.5	5.9375	2.8125	3.5	4.9	5.5	6	7	6.75	5.75	9.75	10.75	12.5	9	8	7	8.5
	30	4.75	5.25	4.72222	5	5.3125	4.64286	4.9	6	5.5	3.5	17.5	14.25	5.5	14.25	16.5	17.5	15	14	12	15.5
	35	4.75	0.833333	5.27778	5	8	4	3.2	5	5.5	4.8	57.25	42.25	40.5	34.25	39.25	30.3125	45	40	35	39
	40	6.75	5.27778	6.66667	2.5	4	2.5	4.62	3.5	5	5.4	22.75	22.25	24	21	23.25	23.125	23	24	22	24
	45	5	9	4.16667	3.33333	7.5	5	6	5	4	7.5	15.25	14.5	19	16.25	18.8889	15	15	17	16.5	16
	50	5	9	4.16667	3.08709	0	0	4	3	3.5	3.5	11.5	10.25	10	11.1111	11.6667	7.85714	10	11	12	10

## Sheet: Fig. 2a
Fig. 2a
		Vehicle			RU486
Days	0	24.8897	30.5461	24.3768	24.8897	30.5461	24.3768
	2	107.389	95.375	97.2364	26.8205	27.2289	31.019
	4	73.2003	119.505	106.236	24.7559	27.0656	31.8811
	15	41.5104	34.5462	39.6246	24.1987	21.087	14.6391

## Sheet: Fig. 2c
Fig. 2c
# subjects at risk
	Days of Adulthood	Vehicle	Whole Adulthood RU486	Early Adulthood RU486	Late Adulthood RU486
	0	240	240	240	240
	2	240	240	240	240
	4	240	240	240	240
	6	240	240	240	240
	8	240	240	240	240
	10	238	240	240	238
	12	236	238	239	238
	14	236	237	238	237
	16	236	236	238	236
	18	236	235	237	236
	20	235	234	236	235
	22	232	233	235	235
	24	231	232	234	233
	26	228	231	233	232
	28	225	231	232	230
	30	224	227	231	229
	32	223	227	231	227
	34	222	227	228	225
	36	218	225	228	224
	38	217	224	228	220
	40	214	223	226	219
	43	212	221	225	208
	45	205	219	224	203
	47	191	218	222	188
	50	180	217	220	175
	52	176	216	219	165
	54	167	211	218	158
	57	162	208	217	152
	59	149	204	212	142
	61	138	202	209	132
	64	122	196	206	118
	66	99	190	204	90
	68	70	182	199	62
	71	49	179	189	40
	73	29	172	179	21
	75	22	162	177	15
	77	18	150	164	9
	80	14	134	150	5
	82	9	120	136	0
	84	5	98	123	0
	86	0	70	111	0
	89	0	53	85	0
	91	0	27	63	0
	93	0	11	45	0
	95	0	6	24	0
	97	0	3	7	0
	100	0	1	3	0

## Sheet: Fig. 2d
Fig. 2d
		Wild type			chico/chico
	0	7.93151	7.54653	8.5483	13.3327	13.8338	14.4818
	2	85.406	97.9072	116.687	13.3656	13.2432	10.3614
	4	104.939	106.599	94.4749	13.1024	10.9464	11.8426
	15	11.5161	6.97446	10.12	14.9772	12.4217	10.2868

[truncated: 87 more sheets: Fig. 2e, Fig. 2g, Fig. 2h, Fig. 3a, Fig. 3c, Fig. 3d, Fig. 3e, Fig. 3f, Fig. 3g, Fig. 3h, Fig. 4a, Fig. 4b, Fig. 4c, Fig. 4d, Fig. 4e, Fig. 4f, Fig. 4g, Fig. 5a, Fig. 5b, Fig. 5c …]
